# Supplementary material for: Calceolariaflavida (Calceolariaceae) a new endemic species to central Chile
Source: PhytoKeys. 2021 Nov 17;185:99–116. doi: 10.3897/phytokeys.185.71755 (PMC8613134; doi:10.3897/phytokeys.185.71755)
Supplement: XML Treatment for Calceolaria flavida [file phytokeys.185.71755-treatment1.xml]

<!DOCTYPE tp:taxon-treatment
  PUBLIC "-//TaxonX//DTD Taxonomic Treatment Publishing DTD v0 20100105//EN" "tax-treatment-NSO.dtd">
<tp:taxon-treatment xmlns:tp="http://www.plazi.org/taxpub"><tp:treatment-meta><kwd-group><label>Taxon classification</label><kwd>
                <named-content content-type="kingdom">Plantae</named-content>
              </kwd><kwd>
                <named-content content-type="order">Lamiales</named-content>
              </kwd><kwd>
                <named-content content-type="family">Calceolariaceae</named-content>
              </kwd></kwd-group><mixed-citation publication-type="journal"><person-group><name><surname>Lavandero</surname><given-names>Nicolás</given-names></name><name><surname>Santilli</surname><given-names>Ludovica</given-names></name><name><surname>Pérez</surname><given-names>Fernanda</given-names></name></person-group><article-title><italic><tp:taxon-name><tp:taxon-name-part taxon-name-part-type="genus" reg="Calceolaria">Calceolaria</tp:taxon-name-part><tp:taxon-name-part taxon-name-part-type="species" reg="flavida">flavida</tp:taxon-name-part></tp:taxon-name></italic> (<tp:taxon-name><tp:taxon-name-part taxon-name-part-type="family">Calceolariaceae</tp:taxon-name-part></tp:taxon-name>) a new endemic species to central Chile</article-title><source>PhytoKeys</source><day>17</day><month>11</month><year>2021</year><volume>185</volume><fpage>99</fpage><lpage>116</lpage><pub-id pub-id-type="doi">10.3897/phytokeys.185.71755</pub-id></mixed-citation></tp:treatment-meta><tp:nomenclature><tp:taxon-name>
              <object-id xmlns:xlink="http://www.w3.org/1999/xlink" content-type="arpha" xlink:type="simple">77B1E4E5-BE99-5DAB-964F-94597F3AB7ED</object-id>
              <tp:taxon-name-part taxon-name-part-type="genus" reg="Calceolaria">Calceolaria</tp:taxon-name-part>
              <tp:taxon-name-part taxon-name-part-type="species" reg="flavida">flavida</tp:taxon-name-part>
              <object-id xmlns:xlink="http://www.w3.org/1999/xlink" content-type="ipni" xlink:type="simple">urn:lsid:ipni.org:names:77222669-1</object-id>
            </tp:taxon-name><tp:taxon-authority>Lavandero &amp; Santilli</tp:taxon-authority><tp:taxon-status xmlns:xlink="http://www.w3.org/1999/xlink" xlink:type="simple">sp. nov.</tp:taxon-status><xref ref-type="fig" rid="F2">Figures 2C–D</xref><xref ref-type="fig" rid="F3">, 3C–D</xref><xref ref-type="fig" rid="F4">, 4C–D</xref><xref ref-type="fig" rid="F5">, 5</xref><xref ref-type="fig" rid="F6">, 6B-C</xref></tp:nomenclature><tp:treatment-sec sec-type="diagnosis" id="SECID0EOLAE"><title>Diagnosis.</title><p><italic><tp:taxon-name><tp:taxon-name-part taxon-name-part-type="genus" reg="Calceolaria">C.</tp:taxon-name-part><tp:taxon-name-part taxon-name-part-type="species" reg="flavida">flavida</tp:taxon-name-part></tp:taxon-name></italic> is most similar to <italic><tp:taxon-name><tp:taxon-name-part taxon-name-part-type="genus" reg="Calceolaria">C.</tp:taxon-name-part><tp:taxon-name-part taxon-name-part-type="species" reg="asperula">asperula</tp:taxon-name-part></tp:taxon-name></italic> and <italic><tp:taxon-name><tp:taxon-name-part taxon-name-part-type="genus" reg="Calceolaria">C.</tp:taxon-name-part><tp:taxon-name-part taxon-name-part-type="species" reg="petioalaris">petioalaris</tp:taxon-name-part></tp:taxon-name></italic> in growth habit and in having leaves of similar shape covered in glandular hairs. <italic><tp:taxon-name><tp:taxon-name-part taxon-name-part-type="genus" reg="Calceolaria">C.</tp:taxon-name-part><tp:taxon-name-part taxon-name-part-type="species" reg="flavida">flavida</tp:taxon-name-part></tp:taxon-name></italic> can easily be distinguished from <italic><tp:taxon-name><tp:taxon-name-part taxon-name-part-type="genus" reg="Calceolaria">C.</tp:taxon-name-part><tp:taxon-name-part taxon-name-part-type="species" reg="asperula">asperula</tp:taxon-name-part></tp:taxon-name></italic> in having pale yellow corolla (vs. bright yellow), the upper lip longer than half the length of the lower lip (vs. upper lip shorter than half the length of the lower lip), anthers much shorter than filaments and opening towards the distal part of the upper lip (vs. anthers as long as filaments and opening toward the style) and an elaiophore with densely arranged oil-producing trichomes (vs. dispersed oil producing trichomes). It can be distinguished from <italic><tp:taxon-name><tp:taxon-name-part taxon-name-part-type="genus" reg="Calceolaria">C.</tp:taxon-name-part><tp:taxon-name-part taxon-name-part-type="species" reg="petioalaris">petioalaris</tp:taxon-name-part></tp:taxon-name></italic> by its reddish stems (vs. green), secondary and tertiary veins of the adaxial side of leaf lamina visibly impressed (vs. secondary and tertiary veins of the adaxial side of leaf lamina slightly impressed), pale yellow corolla (vs. bright yellow), upper lip narrower than lower lip seen from above (vs. upper lip as wide as lower lip), lips rounded in shape (vs. squared), saccate upper lip (vs. flat), and style inserted in corolla (vs. exserted).</p></tp:treatment-sec><tp:treatment-sec sec-type="material" id="SECID0EWNAE"><title>Type.</title><p>Chile. Región Metropolitana, Cerro El Roble, 1674 m, <named-content xmlns:xlink="http://www.w3.org/1999/xlink" content-type="dwc:verbatimCoordinates" xlink:type="simple"><named-content content-type="geo-json" specific-use="{&#34;type&#34;:&#34;Point&#34;,&#34;coordinates&#34;:[-71.024167,-32.998333]}" id="NCID0E6NAE" xlink:type="simple">32°59'54" S - 71°01'27" W</named-content></named-content>, 17-12-2006, <italic>N. García &amp; M. Muñoz 3836</italic> (holotype SGO 157641!)</p><fig id="F2" position="float" orientation="portrait"><object-id xmlns:xlink="http://www.w3.org/1999/xlink" content-type="doi" xlink:type="simple">10.3897/phytokeys.185.71755.figure2</object-id><object-id xmlns:xlink="http://www.w3.org/1999/xlink" content-type="arpha" xlink:type="simple">B5386C0C-E3F3-5F38-9D32-1C0BA9EE3BE7</object-id><label>Figure 2.</label><caption><p>Indumentum type in leaves of <italic><tp:taxon-name><tp:taxon-name-part taxon-name-part-type="genus" reg="Calceolaria">Calceolaria</tp:taxon-name-part></tp:taxon-name></italic><bold>A, C, E</bold> upper leaf surface <bold>B, D, F</bold> lower leaf surface <bold>A, B</bold><italic><tp:taxon-name><tp:taxon-name-part taxon-name-part-type="genus" reg="Calceolaria">Calceolaria</tp:taxon-name-part><tp:taxon-name-part taxon-name-part-type="species" reg="asperula">asperula</tp:taxon-name-part></tp:taxon-name></italic> (Lavandero 409 (SGO)) <bold>C, D</bold><italic><tp:taxon-name><tp:taxon-name-part taxon-name-part-type="genus" reg="Calceolaria">Calceolaria</tp:taxon-name-part><tp:taxon-name-part taxon-name-part-type="species" reg="flavida">flavida</tp:taxon-name-part></tp:taxon-name></italic> (Lavandero &amp; Santilli 201027 (SGO)) <bold>E, F</bold><italic><tp:taxon-name><tp:taxon-name-part taxon-name-part-type="genus" reg="Calceolaria">Calceolaria</tp:taxon-name-part><tp:taxon-name-part taxon-name-part-type="species" reg="petioalaris">petioalaris</tp:taxon-name-part></tp:taxon-name></italic> (B. Rosende s/n). Scale bar: 1 mm.</p></caption><graphic xmlns:xlink="http://www.w3.org/1999/xlink" xlink:href="phytokeys-185-099-g002.jpg" position="float" orientation="portrait" xlink:type="simple" id="oo_611518.jpg"><uri content-type="original_file" xlink:type="simple">https://binary.pensoft.net/fig/611518</uri></graphic></fig></tp:treatment-sec><tp:treatment-sec sec-type="description" id="SECID0EFQAE"><title>Description.</title><p><bold><italic>Perennial</italic></bold> herb up to 60 cm; base lignified, growth form type 6 sensu <xref ref-type="bibr" rid="B11">Ehrhart (2000)</xref>. <bold><italic>Stems</italic></bold> reddish, erect, lower vegetative part not branched, densely covered with glandular hairs accompanied by much longer regular hairs; internodes very short at the beginning of the growing season, giving the aspect a rosette, these internodes extend throughout the growing season, being progressively longer towards the apex; stems renewing from the lignified base every season. <bold><italic>Leaves</italic></bold> opposite, green; lower leaves lanceolate, petiolate, base cuneate, apex acute; upper leaves ovate, sessile to partially amplexicaul, base subcordate, apex acute; (1.7–)2–7(–8.5) × (1.2–)2.5–3.5(–4) cm, margins serrate or slightly biserrate, lamina hirsute, trichomes glandular; venation impressed in the upper surface and prominent in the lower surface, secondary and tertiary veins of the adaxial side of leaf lamina visibly impressed. <bold><italic>Synflorescence</italic></bold> not conspicuously elevated from the vegetative part, up to 32 cm tall including the basal internode of the main florescence; basal internode 46–85 mm and as long as the internodes between the leaves at most; main inflorescence composed of 1–3 pairs of 15–19-flowered cymes; hypopodia 3.4–6.4 cm; pedicels 6.5–10.2(–20) mm; cyme bracts sessile, 14–30 × 8–25 mm, subordinate bracts sessile, 5–9 × 3–6 mm. <bold><italic>Sepals</italic></bold> green, ovate, 6.5–7.3 × 3.7–4.2 mm, densely covered in glandular hairs on both sides. <bold><italic>Corolla</italic></bold> pale yellow, evenly covered in glandular hairs, longitudinal axes of the lips parallel to each other, the upper lip longer than half the length of the lower lip and close to one another; lower lip saccate, rounded and lobed, 9.0–10.5 (length) × 9.2 (width) × 6.0–6.2 (height) mm; aperture narrow and oval, facing the upper lip, depression of the upper side almost absent; upper lip saccate, rounded to truncate seen from above, narrower than lower lip seen from above, 6.8–9.3 × 8.0–9.2 × 4.0–4.1 mm; aperture wide and almost reaching the sides of the lip. <bold><italic><tp:taxon-name><tp:taxon-name-part taxon-name-part-type="genus" reg="Elaiophore">Elaiophore</tp:taxon-name-part></tp:taxon-name></italic></bold> type 1 (sensu <xref ref-type="bibr" rid="B11">Ehrhart 2000</xref>), same length as the opening of the lower lip, 7.6 × 2.4 mm, folded inwards into the lower lip and covering the end of the lobe; oil-producing trichomes 190–245(-270) μm long, stalk generally (3–)4–6(–7)-celled and glandular head 38–44-celled, densely arranged, forming a well-defined and compact cushion. <bold><italic>Stamens</italic></bold> 2, included in the upper lip, stamens and style almost parallel, forming an acute angle; filaments 5.1–5.4 mm; anthers shorter than filaments, dithecal, basifixed, with line of dehiscence opening towards the distal part of the upper lip, 2.7–3.3 × 1.2–1.4 mm; <bold><italic>Gynoecium</italic></bold> (ovary + style) 6.0 mm; ovary densely covered by glandular hairs; style inserted in upper lip, 4.3 mm; stigma inconspicuous. <bold><italic>Capsule</italic></bold> conic, acuminate, 5.3–5.6 × 3.4–3.7 mm, with sparse glandular hairs. <bold><italic>Seeds</italic></bold> globose, 520–600 × 280–340 μm, seed surface type 3 (sensu <xref ref-type="bibr" rid="B11">Ehrhart 2000</xref>).</p><fig id="F3" position="float" orientation="portrait"><object-id xmlns:xlink="http://www.w3.org/1999/xlink" content-type="doi" xlink:type="simple">10.3897/phytokeys.185.71755.figure3</object-id><object-id xmlns:xlink="http://www.w3.org/1999/xlink" content-type="arpha" xlink:type="simple">FC04B1B0-8864-5362-A725-29308021D148</object-id><label>Figure 3.</label><caption><p>Lateral and frontal view of flowers (from left to right) of <italic><tp:taxon-name><tp:taxon-name-part taxon-name-part-type="genus" reg="Calceolaria">Calceolaria</tp:taxon-name-part></tp:taxon-name></italic><bold>A, B</bold><italic><tp:taxon-name><tp:taxon-name-part taxon-name-part-type="genus" reg="Calceolaria">Calceolaria</tp:taxon-name-part><tp:taxon-name-part taxon-name-part-type="species" reg="asperula">asperula</tp:taxon-name-part></tp:taxon-name></italic> (Lavandero 409 (SGO)) <bold>C, D</bold><italic><tp:taxon-name><tp:taxon-name-part taxon-name-part-type="genus" reg="Calceolaria">Calceolaria</tp:taxon-name-part><tp:taxon-name-part taxon-name-part-type="species" reg="flavida">flavida</tp:taxon-name-part></tp:taxon-name></italic> (Lavandero &amp; Santilli 201027 (SGO)) <bold>E, F</bold><italic><tp:taxon-name><tp:taxon-name-part taxon-name-part-type="genus" reg="Calceolaria">Calceolaria</tp:taxon-name-part><tp:taxon-name-part taxon-name-part-type="species" reg="petioalaris">petioalaris</tp:taxon-name-part></tp:taxon-name></italic> (B. Rosende s/n).</p></caption><graphic xmlns:xlink="http://www.w3.org/1999/xlink" xlink:href="phytokeys-185-099-g003.jpg" position="float" orientation="portrait" xlink:type="simple" id="oo_611519.jpg"><uri content-type="original_file" xlink:type="simple">https://binary.pensoft.net/fig/611519</uri></graphic></fig></tp:treatment-sec><tp:treatment-sec sec-type="habitat" id="SECID0E1TAE"><title>Habitat and distribution.</title><p><italic><tp:taxon-name><tp:taxon-name-part taxon-name-part-type="genus" reg="Calceolaria">C.</tp:taxon-name-part><tp:taxon-name-part taxon-name-part-type="species" reg="flavida">flavida</tp:taxon-name-part></tp:taxon-name></italic> seems to be endemic to the Natural Sanctuary Cerro El Roble (<named-content xmlns:xlink="http://www.w3.org/1999/xlink" content-type="dwc:verbatimCoordinates" xlink:type="simple"><named-content content-type="geo-json" specific-use="{&#34;type&#34;:&#34;Point&#34;,&#34;coordinates&#34;:[-71.016667,-33.000000]}" id="NCID0EOUAE" xlink:type="simple">33°00'S 71°01' W</named-content></named-content>), which is part of the coastal mountain range of central Chile (Fig. <xref ref-type="fig" rid="F1">1</xref>). It can be found on slopes with N-NW orientation at elevations of 1450–2200 m. <italic><tp:taxon-name><tp:taxon-name-part taxon-name-part-type="genus" reg="Calceolaria">Calceolaria</tp:taxon-name-part><tp:taxon-name-part taxon-name-part-type="species" reg="flavida">flavida</tp:taxon-name-part></tp:taxon-name></italic> grows on soils of granitic origin, between rocks in open areas within sclerophyllous scrub dominated by <italic><tp:taxon-name><tp:taxon-name-part taxon-name-part-type="genus" reg="Puya">Puya</tp:taxon-name-part><tp:taxon-name-part taxon-name-part-type="species" reg="coerulea">coerulea</tp:taxon-name-part></tp:taxon-name></italic> Lindl. <italic>var. <tp:taxon-name><tp:taxon-name-part taxon-name-part-type="genus" reg="Puya"/><tp:taxon-name-part taxon-name-part-type="species" reg="coerulea"/><tp:taxon-name-part taxon-name-part-type="variety" reg="coerulea">coerulea</tp:taxon-name-part></tp:taxon-name></italic> (<tp:taxon-name><tp:taxon-name-part taxon-name-part-type="family">Bromeliaceae</tp:taxon-name-part></tp:taxon-name>), <italic><tp:taxon-name><tp:taxon-name-part taxon-name-part-type="genus" reg="Lithraea">Lithraea</tp:taxon-name-part><tp:taxon-name-part taxon-name-part-type="species" reg="caustica">caustica</tp:taxon-name-part></tp:taxon-name></italic> (Molina) Hook. &amp; Arn. and <italic><tp:taxon-name><tp:taxon-name-part taxon-name-part-type="genus" reg="Gochnatia">Gochnatia</tp:taxon-name-part><tp:taxon-name-part taxon-name-part-type="species" reg="foliolosa">foliolosa</tp:taxon-name-part></tp:taxon-name></italic> (D. Don) D. Don ex Hook. &amp; Arn (<tp:taxon-name><tp:taxon-name-part taxon-name-part-type="family">Asteraceae</tp:taxon-name-part></tp:taxon-name>) (Fig. <xref ref-type="fig" rid="F6">6A</xref>).</p><fig id="F4" position="float" orientation="portrait"><object-id xmlns:xlink="http://www.w3.org/1999/xlink" content-type="doi" xlink:type="simple">10.3897/phytokeys.185.71755.figure4</object-id><object-id xmlns:xlink="http://www.w3.org/1999/xlink" content-type="arpha" xlink:type="simple">69726172-0FDE-5162-9723-4597AF569AF1</object-id><label>Figure 4.</label><caption><p>Lateral cross-section view of flowers of <italic><tp:taxon-name><tp:taxon-name-part taxon-name-part-type="genus" reg="Calceolaria">Calceolaria</tp:taxon-name-part></tp:taxon-name></italic> and detail of elaiophores <bold>A, B</bold><italic><tp:taxon-name><tp:taxon-name-part taxon-name-part-type="genus" reg="Calceolaria">Calceolaria</tp:taxon-name-part><tp:taxon-name-part taxon-name-part-type="species" reg="asperula">asperula</tp:taxon-name-part></tp:taxon-name></italic> (Lavandero 409 (SGO)) <bold>C, D</bold><italic><tp:taxon-name><tp:taxon-name-part taxon-name-part-type="genus" reg="Calceolaria">Calceolaria</tp:taxon-name-part><tp:taxon-name-part taxon-name-part-type="species" reg="flavida">flavida</tp:taxon-name-part></tp:taxon-name></italic> (Lavandero &amp; Santilli 201027 (SGO)) <bold>E, F</bold><italic><tp:taxon-name><tp:taxon-name-part taxon-name-part-type="genus" reg="Calceolaria">Calceolaria</tp:taxon-name-part><tp:taxon-name-part taxon-name-part-type="species" reg="petioalaris">petioalaris</tp:taxon-name-part></tp:taxon-name></italic> (B. Rosende s/n).</p></caption><graphic xmlns:xlink="http://www.w3.org/1999/xlink" xlink:href="phytokeys-185-099-g004.jpg" position="float" orientation="portrait" xlink:type="simple" id="oo_611520.jpg"><uri content-type="original_file" xlink:type="simple">https://binary.pensoft.net/fig/611520</uri></graphic></fig></tp:treatment-sec><tp:treatment-sec sec-type="phenology" id="SECID0E1YAE"><title>Phenology.</title><p>The species was found flowering between October and January.</p><fig id="F5" position="float" orientation="portrait"><object-id xmlns:xlink="http://www.w3.org/1999/xlink" content-type="doi" xlink:type="simple">10.3897/phytokeys.185.71755.figure5</object-id><object-id xmlns:xlink="http://www.w3.org/1999/xlink" content-type="arpha" xlink:type="simple">FFF7F34A-F8AB-572A-8F97-E1BA8524899D</object-id><label>Figure 5.</label><caption><p><italic><tp:taxon-name><tp:taxon-name-part taxon-name-part-type="genus" reg="Calceolaria">Calceolaria</tp:taxon-name-part><tp:taxon-name-part taxon-name-part-type="species" reg="flavida">flavida</tp:taxon-name-part></tp:taxon-name></italic><bold>A</bold> habit <bold>B</bold> upper side view of flower <bold>C</bold> lateral view of flower <bold>D</bold> frontal view of flower with upper lip open <bold>E</bold> frontal view of flower <bold>F</bold> detail of abaxial side of leaf <bold>G</bold> detail of adaxial side of leaf <bold>H</bold> detail of stems <bold>I</bold> detail of early-flowering inflorescence.</p></caption><graphic xmlns:xlink="http://www.w3.org/1999/xlink" xlink:href="phytokeys-185-099-g005.jpg" position="float" orientation="portrait" xlink:type="simple" id="oo_611521.jpg"><uri content-type="original_file" xlink:type="simple">https://binary.pensoft.net/fig/611521</uri></graphic></fig></tp:treatment-sec><tp:treatment-sec sec-type="etymology" id="SECID0EJ1AE"><title>Etymology.</title><p>The specific epithet <italic>flavida</italic> is a singular, feminine, nominative Latin adjective alluding to pale yellow colour of corolla.</p><fig id="F6" position="float" orientation="portrait"><object-id xmlns:xlink="http://www.w3.org/1999/xlink" content-type="doi" xlink:type="simple">10.3897/phytokeys.185.71755.figure6</object-id><object-id xmlns:xlink="http://www.w3.org/1999/xlink" content-type="arpha" xlink:type="simple">180C62EF-38D3-527A-BB4B-BC3C9C4CFB72</object-id><label>Figure 6.</label><caption><p>Habitat of <italic><tp:taxon-name><tp:taxon-name-part taxon-name-part-type="genus" reg="Calceolaria">Calceolaria</tp:taxon-name-part><tp:taxon-name-part taxon-name-part-type="species" reg="flavida">flavida</tp:taxon-name-part></tp:taxon-name></italic><bold>A</bold> NW-facing slopes dominated by <italic><tp:taxon-name><tp:taxon-name-part taxon-name-part-type="genus" reg="Puya">Puya</tp:taxon-name-part><tp:taxon-name-part taxon-name-part-type="species" reg="coerulea">coerulea</tp:taxon-name-part></tp:taxon-name> var. <tp:taxon-name><tp:taxon-name-part taxon-name-part-type="genus" reg="Puya"/><tp:taxon-name-part taxon-name-part-type="species" reg="coerulea"/><tp:taxon-name-part taxon-name-part-type="variety" reg="coerulea">coerulea</tp:taxon-name-part></tp:taxon-name></italic>, <italic><tp:taxon-name><tp:taxon-name-part taxon-name-part-type="genus" reg="Lithraea">Lithraea</tp:taxon-name-part><tp:taxon-name-part taxon-name-part-type="species" reg="caustica">caustica</tp:taxon-name-part></tp:taxon-name></italic> and <italic><tp:taxon-name><tp:taxon-name-part taxon-name-part-type="genus" reg="Gochnatia">Gochnatia</tp:taxon-name-part><tp:taxon-name-part taxon-name-part-type="species" reg="foliolosa">foliolosa</tp:taxon-name-part></tp:taxon-name></italic> (Natural Sanctuary Cerro El Roble, Región Metropolitana, Chile) <bold>B, C</bold> habit of <italic><tp:taxon-name><tp:taxon-name-part taxon-name-part-type="genus" reg="Calceolaria">Calceolaria</tp:taxon-name-part><tp:taxon-name-part taxon-name-part-type="species" reg="flavida">flavida</tp:taxon-name-part></tp:taxon-name></italic>.</p></caption><graphic xmlns:xlink="http://www.w3.org/1999/xlink" xlink:href="phytokeys-185-099-g006.jpg" position="float" orientation="portrait" xlink:type="simple" id="oo_611522.jpg"><uri content-type="original_file" xlink:type="simple">https://binary.pensoft.net/fig/611522</uri></graphic></fig></tp:treatment-sec><tp:treatment-sec sec-type="conservation status" id="SECID0EF4AE"><title>Conservation status.</title><p><italic><tp:taxon-name><tp:taxon-name-part taxon-name-part-type="genus" reg="Calceolaria">C.</tp:taxon-name-part><tp:taxon-name-part taxon-name-part-type="species" reg="flavida">flavida</tp:taxon-name-part></tp:taxon-name></italic> can be considered as Critically Endangered (<abbrev xmlns:xlink="http://www.w3.org/1999/xlink" xlink:title="ritically Endangered" id="ABBRID0EW4AE" xlink:type="simple">CR</abbrev>) under the <abbrev xmlns:xlink="http://www.w3.org/1999/xlink" xlink:title="International Union for Conservation of Nature" id="ABBRID0E14AE" xlink:type="simple">IUCN</abbrev> categories and criteria B1ab(iii). The criterion B1 was selected because its extent of occurrence is &lt; 100 km<sup>2</sup> (0.995 km<sup>2</sup>). The criterion “a” was selected because it is known to exist at only one location (=1). The criterion “b(iii)” was selected because there is a projected decline in the area, extent and quality of habitat. Climate change and the persistent drought that has been affecting Central Chile represent a threat to plants that grow in the region. Starting in 2010, the Chilean territory between the Coquimbo and Araucanía Regions has experienced a rise in temperature and a precipitation deficit of approximately 30% causing visible deterioration of non-irrigated vegetation as well as increasing the likeability of forest fires (Garreaud, 2015). The species grows within the Natural Sanctuary Cerro El Roble.</p></tp:treatment-sec><tp:treatment-sec sec-type="material" id="SECID0EC5AE"><title>Additional specimens examined.</title><p><bold>Chile. Región Metropolitana</bold>: Provincia de Chacabuco: Caleu, Cerro El Roble, antes de los potreros, 12 January 2002, <italic>N. García 3863</italic> (EIF); Cerro El Roble, km 5 camino a la cumbre, 1 January 2003, <italic>A. Moreira 863</italic> (SGO); Subida a Cerro El Roble, poco más abajo Portezuelo Rauco, 27 October 2005, <italic>M. Muñoz 4741</italic> (SGO); Caleu, camino a El Roble, 1 km más abajo del corral, 17 December 2006, <italic>N. García &amp; M. Muñoz 3839</italic> (SGO); Cerro El Roble, arriba del refugio a 3.5 km desde la entrada, 29 November 2019, <italic>N. Lavandero 372</italic> (SGO); Cerro El Roble, 27 October 2020, <italic>Lavandero &amp; Santilli 201027</italic> (SGO).</p></tp:treatment-sec><tp:treatment-sec><!--Section generated to contain objects referenced in tp:taxon-treatment.--><fig id="F1" position="float" orientation="portrait"><object-id xmlns:xlink="http://www.w3.org/1999/xlink" content-type="doi" xlink:type="simple">10.3897/phytokeys.185.71755.figure1</object-id><object-id xmlns:xlink="http://www.w3.org/1999/xlink" content-type="arpha" xlink:type="simple">E4E0A5B8-DDA1-58A5-9B1F-805E619738A6</object-id><label>Figure 1.</label><caption><p>Distribution map of <italic><tp:taxon-name><tp:taxon-name-part taxon-name-part-type="genus" reg="Calceolaria">Calceolaria</tp:taxon-name-part><tp:taxon-name-part taxon-name-part-type="species" reg="flavida">flavida</tp:taxon-name-part></tp:taxon-name></italic> (triangles) in Chile. Roman numbers represent administrative regions (IV Coquimbo, V Valparaiso, RM Metropolitan Region, VI O’Higgins, VII Maule). Green polygons represent protected areas (La Campana National Park and Natural Sanctuary Cerro El Roble).</p></caption><graphic xmlns:xlink="http://www.w3.org/1999/xlink" xlink:href="phytokeys-185-099-g001.jpg" position="float" orientation="portrait" xlink:type="simple" id="oo_611517.jpg"><uri content-type="original_file" xlink:type="simple">https://binary.pensoft.net/fig/611517</uri></graphic></fig></tp:treatment-sec><ref-list><ref id="B11"><mixed-citation xmlns:xlink="http://www.w3.org/1999/xlink" xlink:type="simple"><person-group><name name-style="western"><surname>Ehrhart</surname><given-names>C</given-names></name></person-group> (<year>2000</year>) <article-title>Die Gattung <italic><tp:taxon-name><tp:taxon-name-part taxon-name-part-type="genus">Calceolaria</tp:taxon-name-part></tp:taxon-name></italic> (<tp:taxon-name><tp:taxon-name-part taxon-name-part-type="family">Scrophulariaceae</tp:taxon-name-part></tp:taxon-name>) in Chile.</article-title><source>Bibliotheca Botanica</source><volume>153</volume>: <fpage>1</fpage>–<lpage>283</lpage>.</mixed-citation></ref></ref-list></tp:taxon-treatment>
